# Supplementary material for: Mechanical forces impair antigen discrimination by reducing differences in T‐cell receptor/peptide–MHC off‐rates
Source: EMBO J. 2022 Dec 9;42(7):e111841. doi: 10.15252/embj.2022111841 (PMC10068313; doi:10.15252/embj.2022111841)
Supplement: Supplementary file 3 — Movie EV1 [file EMBJ-42-e111841-s002.zip]

Archive with 4 entries (4 files):
- Movie EV1.avi
- __MACOSX/._Movie EV1.avi
- Movie EV1.docx
- __MACOSX/._Movie EV1.docx
