# Supplementary material for: Mechanical forces impair antigen discrimination by reducing differences in T‐cell receptor/peptide–MHC off‐rates
Source: EMBO J. 2022 Dec 9;42(7):e111841. doi: 10.15252/embj.2022111841 (PMC10068313; doi:10.15252/embj.2022111841)
Supplement: Supplementary file 4 — Source Data for Expanded View and Appendix [file EMBJ-42-e111841-s004.zip]

Archive with 2 entries (2 files):
- appendix.zip
- EV.zip
