# Supplementary material for: Mechanical forces impair antigen discrimination by reducing differences in T‐cell receptor/peptide–MHC off‐rates
Source: EMBO J. 2022 Dec 9;42(7):e111841. doi: 10.15252/embj.2022111841 (PMC10068313; doi:10.15252/embj.2022111841)
Supplement: Supplementary file 6 — Source Data for Figure 2 [file EMBJ-42-e111841-s006.zip]

Archive with 6 entries (6 files):
- Fig2C_D.csv
- Fig2E.csv
- Fig2F.csv
- Fig2G.csv
- Fig2H.csv
- Fig2I.csv
