# Supplementary material for: Mechanical forces impair antigen discrimination by reducing differences in T‐cell receptor/peptide–MHC off‐rates
Source: EMBO J. 2022 Dec 9;42(7):e111841. doi: 10.15252/embj.2022111841 (PMC10068313; doi:10.15252/embj.2022111841)
Supplement: Supplementary file 6 — Source Data for Figure 2 [file EMBJ-42-e111841-s006.zip › Fig2C_D.csv]

Force (pN)	off-rate		Off-rates calculated using survival at 1 s from corrected data.
1G4/NYE 9V
4.08967	0.07748071
9.8644	0.2187018
18.8975	0.34636292
44.9225	0.78488593
70.2905	1.09029574
95.6585	1.09503476
1G4/NYE 4E5E8E
98.8295	0.75686397
74.4128	0.66110706
57.9236	0.52694721
20.855	0.18101628
9.5329	0.13196496
1G4/NYE 6V
71.3475	1.46770811
53.3785	1.21568362
34.1225	0.95888693
10.0633	0.29764292
4.03	0.19228683
1G4/NYE 3Y
4.46758	0.15716112
11.986	0.46198614
24.9875	0.91616024
50.6303	1.04261815
74.2014	1.21504003
1G4/NYE 4D
92.3818	1.23046368
66.9081	1.151781
49.679	0.8939126
10.9915	0.92337679
5.76043	0.28709012
35.7266	1.08760904
