# Supplementary material for: Mechanical forces impair antigen discrimination by reducing differences in T‐cell receptor/peptide–MHC off‐rates
Source: EMBO J. 2022 Dec 9;42(7):e111841. doi: 10.15252/embj.2022111841 (PMC10068313; doi:10.15252/embj.2022111841)
Supplement: Supplementary file 6 — Source Data for Figure 2 [file EMBJ-42-e111841-s006.zip › Fig2E.csv]

	KD SPR (μM)	koff_0 (1/s)	koff_0 + SE	koff_0 - SE
NYE 9V	7.62	-0.53651	-0.40456	-0.72697
NYE 4E5E8E	16.5	-0.73992	-0.62392	-0.89868
NYE 6V	17.1	-0.449	-0.32684	-0.61958
NYE 3Y	54.9	-0.3647	-0.23781	-0.5447
NYE 4D	139	-0.18519	-0.09162	-0.30461
