# Supplementary material for: Mechanical forces impair antigen discrimination by reducing differences in T‐cell receptor/peptide–MHC off‐rates
Source: EMBO J. 2022 Dec 9;42(7):e111841. doi: 10.15252/embj.2022111841 (PMC10068313; doi:10.15252/embj.2022111841)
Supplement: Supplementary file 6 — Source Data for Figure 2 [file EMBJ-42-e111841-s006.zip › Fig2F.csv]

	KD SPR (μM)	xb (nm)	SE
NYE 9V	7.62	0.065318392	0.019220483
NYE 4E5E8E	16.5	0.065477509	0.015677089
NYE 6V	17.1	0.08939471	0.022934167
NYE 3Y	54.9	0.064017845	0.024674534
NYE 4D	139	0.032284622	0.015851459
