# Supplementary material for: Mechanical forces impair antigen discrimination by reducing differences in T‐cell receptor/peptide–MHC off‐rates
Source: EMBO J. 2022 Dec 9;42(7):e111841. doi: 10.15252/embj.2022111841 (PMC10068313; doi:10.15252/embj.2022111841)
Supplement: Supplementary file 6 — Source Data for Figure 2 [file EMBJ-42-e111841-s006.zip › Fig2G.csv]

Force (pN)	off-rate		Off-rates calculated using survival at 1 s from corrected data.
A6/WT
5.06428	0.37837105
11.1904	0.38836681
16.5607	0.61325854
45.6624	1.15016511
70.3962	2.63038422
A6/7R
52.7443	1.69435711
23.03	1.13030482
4.99798	0.35220449
9.997	0.61753328
A6/7Q
10.9252	0.75190763
24.1175	0.3377739
71.2418	0.31759318
110.985	0.16097971
A6/5H
51.793	1.31337643
4.91179	0.40684269
9.8644	0.86321419
25.4225	1.05731048
72.2988	1.39053371
