# Supplementary material for: Mechanical forces impair antigen discrimination by reducing differences in T‐cell receptor/peptide–MHC off‐rates
Source: EMBO J. 2022 Dec 9;42(7):e111841. doi: 10.15252/embj.2022111841 (PMC10068313; doi:10.15252/embj.2022111841)
Supplement: Supplementary file 6 — Source Data for Figure 2 [file EMBJ-42-e111841-s006.zip › Fig2H.csv]

	KD SPR (μM)	koff_0 (1/s)	koff_0 + SE	koff_0 - SE
Tax WT	1.963	-0.51498	-0.46948	-0.56581
Tax 7R	20.95	-0.2931	-0.18598	-0.43562
Tax 7Q	36.7	-0.12742	-0.02367	-0.26401
Tax 5H	55.69	-0.16872	-0.08654	-0.27018
