# Supplementary material for: Mechanical forces impair antigen discrimination by reducing differences in T‐cell receptor/peptide–MHC off‐rates
Source: EMBO J. 2022 Dec 9;42(7):e111841. doi: 10.15252/embj.2022111841 (PMC10068313; doi:10.15252/embj.2022111841)
Supplement: Supplementary file 6 — Source Data for Figure 2 [file EMBJ-42-e111841-s006.zip › Fig2I.csv]

	KD SPR (μM)	xb (nm)	SE
Tax WT	1.963	0.130435339	0.007326374
Tax 7R	20.95	0.099820391	0.027035452
Tax 7Q	36.7	-0.064316896	0.035928598
Tax 5H	55.69	0.046663359	0.016561294
