# Supplementary material for: Mechanical forces impair antigen discrimination by reducing differences in T‐cell receptor/peptide–MHC off‐rates
Source: EMBO J. 2022 Dec 9;42(7):e111841. doi: 10.15252/embj.2022111841 (PMC10068313; doi:10.15252/embj.2022111841)
Supplement: Supplementary file 7 — Source Data for Figure 3 [file EMBJ-42-e111841-s009.zip]

Archive with 4 entries (4 files):
- Fig3D.csv
- Fig3E.csv
- Fig3F.csv
- Fig3G.csv
