# Supplementary material for: Mechanical forces impair antigen discrimination by reducing differences in T‐cell receptor/peptide–MHC off‐rates
Source: EMBO J. 2022 Dec 9;42(7):e111841. doi: 10.15252/embj.2022111841 (PMC10068313; doi:10.15252/embj.2022111841)
Supplement: Supplementary file 7 — Source Data for Figure 3 [file EMBJ-42-e111841-s009.zip › Fig3D.csv]

Data points in black
v [A / tau]	Fmax [k_B T / A]	Fmax error
0.0005	4.5	0.052
0.001	4.528	0.112
0.002	4.72	0.08
0.005	4.842	0.123
Data points in orange
v [A / tau]	Fmax [k_B T / A]	Fmax error
0.0005	3.953	0.06
0.001	3.946	0.086
0.002	4.163	0.071
0.005	4.311	0.11
Data points in purple
v [A / tau]	Fmax [k_B T / A]	Fmax error
0.0005	3.166	0.051
0.001	3.184	0.06
0.002	3.435	0.056
0.005	3.509	0.061
Data points in blue
v [A / tau]	Fmax [k_B T / A]	Fmax error
0.0005	3.646	0.085
0.001	3.845	0.078
0.002	4.079	0.059
0.005	4.297	0.111
Data points in red
v [A / tau]	Fmax [k_B T / A]	Fmax error
0.0005	2.386	0.088
0.001	2.63	0.066
0.002	2.738	0.097
0.005	3.215	0.077
Individual Fmax values
black, v=0.0005	black, v=0.001	black, v=0.002	black, v=0.005	orange, v=0.0005	orange, v=0.001	orange, v=0.002	orange, v=0.005	purple, v=0.0005	purple, v=0.001	purple, v=0.002	purple, v=0.001	blue, v=0.0005	blue, v=0.001	blue, v=0.002	blue, v=0.005	red, v=0.0005	red, v=0.001	red, v=0.002	red, v=0.005
4.668	4.264	5.170	4.879	3.985	3.313	4.569	4.871	2.623	3.200	3.058	3.215	2.636	3.310	4.110	4.874	1.870	2.746	2.548	3.141
4.370	4.266	4.398	4.453	4.350	3.650	4.396	4.450	3.483	3.063	3.313	3.924	3.725	3.660	4.390	4.245	3.116	2.361	2.795	3.161
4.283	4.646	4.750	5.271	3.953	4.158	3.411	4.929	3.053	3.204	3.404	3.490	3.786	4.079	3.421	4.918	2.383	2.429	2.376	3.404
4.690	4.778	5.188	4.986	4.248	4.055	4.374	4.974	3.270	2.936	3.576	3.305	3.273	3.808	3.930	4.978	2.784	2.933	3.071	3.068
4.248	4.165	4.714	5.466	4.020	4.165	4.204	3.635	3.501	3.390	3.571	3.531	4.016	4.159	4.224	3.588	2.280	3.033	2.920	3.526
4.875	4.900	4.556	5.190	4.218	4.090	3.848	4.404	3.319	3.285	3.148	3.943	3.359	4.086	3.859	4.405	2.140	1.976	2.226	3.580
4.333	4.116	5.081	3.760	3.259	4.075	4.124	3.760	3.253	2.753	3.310	3.268	3.265	4.075	4.111	3.760	1.569	2.758	1.845	2.900
4.778	5.085	4.976	4.991	3.630	4.335	4.020	4.624	2.961	3.088	3.824	3.550	4.161	3.690	4.028	4.631	2.461	2.758	2.989	3.385
4.156	3.298	4.954	5.044	3.620	3.296	4.350	4.433	3.125	3.266	3.598	3.571	3.366	3.304	4.348	4.413	1.900	2.678	2.989	3.570
4.418	4.385	4.824	5.366	4.113	4.181	4.204	4.283	3.424	3.459	3.501	4.128	4.111	4.179	4.201	4.285	2.633	3.011	2.493	3.690
4.666	4.915	4.800	4.968	3.713	4.161	4.216	4.481	3.263	2.916	3.771	3.634	3.564	4.153	4.223	4.474	2.568	2.858	2.851	3.090
4.380	4.616	4.595	5.099	4.076	3.073	3.920	4.144	2.853	3.068	3.584	3.723	3.700	3.074	3.920	4.140	1.848	2.489	2.959	3.234
4.521	3.801	3.936	5.221	4.096	3.584	3.933	4.800	3.008	2.983	3.295	3.135	3.355	3.581	3.933	4.790	2.488	2.519	2.879	2.644
4.601	4.959	4.545	4.050	4.153	3.836	4.180	3.876	3.323	3.238	3.701	3.396	3.805	3.618	4.175	3.881	2.233	2.408	1.580	3.151
4.120	4.849	4.370	5.229	3.743	3.994	4.360	4.549	3.288	3.480	3.021	3.518	4.121	3.993	4.058	4.553	2.655	2.948	3.016	2.735
4.341	4.919	4.014	4.738	4.080	3.846	4.019	4.100	3.371	3.828	3.180	3.299	4.083	3.846	4.011	4.105	2.658	2.254	3.069	3.296
4.759	4.425	4.599	3.404	3.988	4.425	3.725	3.411	2.924	2.686	3.729	3.399	3.556	4.414	3.731	3.415	2.378	2.515	3.033	3.393
4.768	4.541	5.163	5.331	3.813	4.534	4.625	3.316	2.979	3.349	3.101	3.166	3.816	3.719	4.125	3.298	2.460	2.764	3.096	2.405
4.250	4.101	4.715	4.635	3.784	4.096	4.061	4.539	3.213	3.090	3.629	3.703	3.784	4.100	4.061	4.531	2.270	2.216	3.075	3.648
4.775	5.521	5.044	4.769	4.215	4.056	4.730	4.651	3.089	3.399	3.385	3.293	3.435	4.058	4.729	4.649	3.021	2.944	2.959	3.284
4.500	4.528
Fmax values (in units of k_B T / Angstrom = 40 pN) from single CG MD trajectories (N=20) with different pulling speeds (v = 0.0005, 0.001, 0.002 and 0.005 Angstrom/tau) and different interfaces (denoted in Fig. 3D in colors: black, orange, purple, blue and red)
