# Supplementary material for: Mechanical forces impair antigen discrimination by reducing differences in T‐cell receptor/peptide–MHC off‐rates
Source: EMBO J. 2022 Dec 9;42(7):e111841. doi: 10.15252/embj.2022111841 (PMC10068313; doi:10.15252/embj.2022111841)
Supplement: Supplementary file 7 — Source Data for Figure 3 [file EMBJ-42-e111841-s009.zip › Fig3E.csv]

log10(k_off tau)	x_beta [nm]	error log10(k_off tau)	error x_beta [nm]
-16.23	0.659	1.95	0.101
-14.17	0.632	2.68	0.158
-11.67	0.604	2.02	0.148
-9.06	0.340	0.33	0.021
-6.68	0.285	0.37	0.037
