# Supplementary material for: Mechanical forces impair antigen discrimination by reducing differences in T‐cell receptor/peptide–MHC off‐rates
Source: EMBO J. 2022 Dec 9;42(7):e111841. doi: 10.15252/embj.2022111841 (PMC10068313; doi:10.15252/embj.2022111841)
Supplement: Supplementary file 7 — Source Data for Figure 3 [file EMBJ-42-e111841-s009.zip › Fig3F.csv]

Data points in black
v [A / tau]	Fmax [k_B T / A]	Fmax error
0.0005	3.005	0.049
0.001	3.073	0.035
0.002	3.036	0.049
0.005	3.312	0.05
Data points in blue
v [A / tau]	Fmax [k_B T / A]	Fmax error
0.0005	2.697	0.06
0.001	2.777	0.056
0.002	2.815	0.053
0.005	3.028	0.063
Data points in purple
v [A / tau]	Fmax [k_B T / A]	Fmax error
0.0005	2.17	0.048
0.001	2.149	0.058
0.002	2.295	0.072
0.005	2.341	0.048
Data points in red
v [A / tau]	Fmax [k_B T / A]	Fmax error
0.0005	1.786	0.049
0.001	1.8	0.045
0.002	1.937	0.068
0.005	2.133	0.046
Individual Fmax values
black, v=0.0005	black, v=0.001	black, v=0.002	black, v=0.005	blue, v=0.0005	blue, v=0.001	blue, v=0.002	blue, v=0.005	purple, v=0.0005	purple, v=0.001	purple, v=0.002	purple, v=0.005	red, v=0.0005	red, v=0.001	red, v=0.002	red, v=0.005
3.101	3.046	2.953	3.066	2.909	2.783	2.703	2.886	2.033	2.216	1.940	2.093	1.788	1.729	1.348	2.084
2.598	2.835	2.756	3.365	2.594	2.818	2.731	3.075	2.253	2.634	2.306	2.349	2.073	1.490	1.926	2.340
3.171	3.191	3.484	3.324	2.820	2.899	2.740	3.225	2.336	2.476	2.463	2.231	1.741	1.919	2.104	2.223
3.020	2.980	3.249	3.394	2.860	2.918	2.533	3.280	2.336	2.154	2.020	2.204	1.846	2.150	2.024	2.218
3.173	3.028	3.156	3.130	3.160	3.025	2.629	2.471	2.233	1.726	1.715	2.410	1.790	1.735	1.419	1.875
2.983	3.148	2.875	3.388	1.983	2.820	2.414	3.250	1.963	2.479	2.396	2.499	1.849	1.603	1.466	1.859
2.826	2.894	2.726	3.260	2.718	2.384	2.724	3.025	2.289	2.356	2.011	2.391	1.634	1.763	1.994	2.368
3.176	3.105	3.278	2.918	2.355	2.663	3.254	2.908	2.004	2.066	2.473	2.081	2.001	1.956	2.204	2.038
2.845	3.068	2.911	3.511	2.808	2.961	2.899	3.236	2.425	2.049	2.658	2.036	1.713	2.023	1.873	2.011
2.894	2.893	2.998	3.545	2.893	2.486	2.983	3.525	2.363	1.785	2.633	2.721	1.656	1.591	2.296	2.709
2.919	3.104	2.995	3.050	2.899	2.938	2.781	2.864	2.134	2.055	1.980	2.570	1.825	2.016	1.955	2.213
3.194	3.311	3.069	3.313	2.639	3.033	3.060	2.666	1.911	1.730	2.826	2.598	1.095	1.721	1.766	2.168
3.395	3.248	3.053	3.179	2.711	2.721	2.954	3.004	2.263	2.086	2.611	2.160	1.919	1.738	2.603	2.141
2.896	3.245	2.880	3.163	2.783	3.041	2.873	3.149	2.145	2.031	2.111	2.546	1.809	1.584	1.965	1.883
2.930	3.296	3.146	3.514	2.246	2.309	2.621	3.275	2.246	2.204	2.151	2.733	1.956	1.919	2.148	2.159
3.040	2.828	3.061	3.434	2.848	2.171	3.053	2.564	1.923	2.116	2.536	2.436	1.543	1.780	1.590	2.296
3.058	3.284	3.214	3.031	2.889	2.914	2.685	2.915	2.628	1.970	1.904	2.238	2.088	1.791	1.884	2.145
3.363	2.919	3.288	3.503	2.779	2.906	3.271	2.654	1.713	2.298	2.714	2.185	1.703	2.173	2.076	1.834
3.005	3.031	3.061	3.861	2.529	2.848	2.905	3.329	2.011	2.570	1.976	2.249	2.005	1.858	1.971	2.014
2.508	3.009	2.566	3.284	2.521	2.895	2.481	3.253	2.203	1.979	2.473	2.100	1.695	1.468	2.126	2.090
Fmax values (in units of k_B T / Angstrom = 40 pN) from single CG MD trajectories (N=20) with different pulling speeds (v = 0.0005, 0.001, 0.002 and 0.005 Angstrom/tau) and different interfaces (denoted in Fig. 3F in colors: black, purple, blue and red)
