# Supplementary material for: Mechanical forces impair antigen discrimination by reducing differences in T‐cell receptor/peptide–MHC off‐rates
Source: EMBO J. 2022 Dec 9;42(7):e111841. doi: 10.15252/embj.2022111841 (PMC10068313; doi:10.15252/embj.2022111841)
Supplement: Supplementary file 7 — Source Data for Figure 3 [file EMBJ-42-e111841-s009.zip › Fig3G.csv]

log10(k_off tau)	x_beta [nm]	error log10(k_off tau)	error x_beta [nm]
-14.18	0.843	2.395	0.1850
-11.95	0.742	0.965	0.0825
-14.49	1.218	1.640	0.1755
-8.10	0.620	0.465	0.0615
