# Supplementary material for: Mechanical forces impair antigen discrimination by reducing differences in T‐cell receptor/peptide–MHC off‐rates
Source: EMBO J. 2022 Dec 9;42(7):e111841. doi: 10.15252/embj.2022111841 (PMC10068313; doi:10.15252/embj.2022111841)
Supplement: Supplementary file 8 — Source Data for Figure 4 [file EMBJ-42-e111841-s007.zip › Fig4F.csv]

		pMHC	pMHC	pMHC	pMHC	pMHC + CD58	pMHC + CD58	pMHC + CD58	pMHC + CD58	pMHC + ICAM-1	pMHC + ICAM-1	pMHC + ICAM-1	pMHC + ICAM-1
NYE pMHC	KD (μM)	Exp 1	Exp 2	Exp 3	Exp 4	Exp 1	Exp 2	Exp 3	Exp 4	Exp 1	Exp 2	Exp 3	Exp 4
9V	7.969	0.678054259	0.498668672	1.001022832	0.485758497	0.000565104	0.000834444	0.001905131	0.002341294	0.000961052	0.000700749	0.004617357	0.003566359
6V	22.77	1.911977052	1.539927198	2.12547097	1.869312843	0.001166918	0.000914047	0.002949316	0.004198995	0.003476599	0.000560861	0.008979424	0.01450815
3Y	47.3	4.369661039	3.212426494	4.285678165	3.257484319	0.001485538	0.001160899	0.02390521	0.003349295	0.008573338	0.000577756	0.01889929	0.024295169
6T	162.4	20.2481037	11.10365518	8.458285296	10.95601963	0.000279042	0.004060592	0.03279406	0.015899077	0.020190208	0.002489696	0.028556559	0.149198195
4D	140.3	9.143042165	10.86447024	8.596253869	9.637841534	0.006356885	0.003689624	0.038091717	0.01320957	0.061560055	0.003346499	0.107150941	0.153034357
4A	298.9	49.21604003		40.6777742	26.56697713	0.095627078	0.039172578	0.350408203	0.134930921	1.863392635	0.036779508	1.691615291	3.185522255
5Y	432.7			71.44905214	93.76235098	0.532397514	0.07383209	0.647865381	1.72937308	0.823211121	0.086936139	0.506757151	16.06038846
5F	1309					3.734979464	1.892618455	2.261904476	1.492941157	1.813058546	1.310553951	3.898371861	4.226020564
