# Supplementary material for: Mechanical forces impair antigen discrimination by reducing differences in T‐cell receptor/peptide–MHC off‐rates
Source: EMBO J. 2022 Dec 9;42(7):e111841. doi: 10.15252/embj.2022111841 (PMC10068313; doi:10.15252/embj.2022111841)
Supplement: Supplementary file 8 — Source Data for Figure 4 [file EMBJ-42-e111841-s007.zip › Fig4G.csv]

	Force (pN)	SE
pMHC	166.5	21.34307571
pMHC + CD58	0	39.27724393
pMHC + ICAM1	77.46	29.95736694
