# Supplementary material for: Mechanical forces impair antigen discrimination by reducing differences in T‐cell receptor/peptide–MHC off‐rates
Source: EMBO J. 2022 Dec 9;42(7):e111841. doi: 10.15252/embj.2022111841 (PMC10068313; doi:10.15252/embj.2022111841)
Supplement: Supplementary file 8 — Source Data for Figure 4 [file EMBJ-42-e111841-s007.zip › Fig4H.csv]

	log lambda (μM)	SE
pMHC	-1.898928464	0.242727822
pMHC + CD58	-3.113859307	0.193001041
pMHC + ICAM1	-3.412881197	0.202176524
